# Supplementary material for: High Fibrinogen in Peripheral Blood Correlates with Poorer Hearing Recovery in Idiopathic Sudden Sensorineural Hearing Loss
Source: PLoS One. 2014 Aug 28;9(8):e104680. doi: 10.1371/journal.pone.0104680 (PMC4148242; doi:10.1371/journal.pone.0104680)
Supplement: Table S1 — Data of all the patients in this study. (XLSX) [file pone.0104680.s001.xlsx]

## Sheet: Sheet1
case number	laterality	sex	Age	day of initial treatment	onset	Days from onset to the beginning of treatment	audiogram shape	ａ) average HL diseased side at initial visit	ｂ) average HL diseased side whenfixed	ｃ) average HL contralateral side at initial visit	ｄ) average HL contralateral side fixed	a)-c)	a)-b)	b-d	c-d	Hearing improvement a-b/a-c	tinnitus	vertigo or diziness	ear fullness	WBC at initial visit	RBC at initial visit	PLT at initial visit	HCT at initial visit	PT at initial visit	APTT at initial visit	fibrinogen at initial visit	FDP at initial visit	BS at initial visit	HbA1c at initial visit	Tchol at initial visit	LDL-C at initial visit	TG at initial visit	ESR at initial visit
	1='Right' 2='Left'	1='Male' 2='Female'					1='Ⅰgroup' 2='Ⅱgroup' 3='Ⅲgroup' 4='Ⅳgroup' 5='Ⅴgroup' 6='Ⅵgroup'									%	1='Yes'	1='Yes'	1='Yes'
1	2	2	45	2007-07-04	2007-07-01	3	5	86	23	19	22	67	63	1	-3	94.0299	1			4.3	3.95	289	38.1	10.2	25.8	229	2.7	91	4.4	182	129	52	8
2	1	2	19	2007-04-26	2007-04-25	1	6	93	20	6	4	87	73	16	2	83.908	1		1	7.5	4.31	318	37.3	10.5	34.4	234	2.2	90	4.9	181	120	54	8
3	2	2	66	2007-07-09	2007-07-05	4	6	74	16	21	20	53	58	-4	1	109.434	1			6.1	4.7	230	42.8	9.9	26.3	285	3.5	90	5.1	197	127	60	8
4	2	2	81	2006-06-14	2006-06-10	4	5	82	57	51	47	31	25	10	4	80.6452		1		6.7	3.92	258	38.1
5	2	2	39	2006-06-09	2006-06-06	3	5	78	41	15	20	63	37	21	-5	58.7302	1		1	5.7	4.69	254	40.5					95
6	2	1	58	2007-06-10	2007-06-10	0	2	77	39	23	20	54	38	19	3	70.3704	1			5.4	4.58	120	44.2					129
7	1	2	61	2007-10-09	2007-10-04	5	5	84	11	15	12	69	73	-1	3	105.797	1			5.8	6.1	320	47.5	9.5	24.5	269	3.3	113	5.9	268	188	109	5
8	2	2	64	2006-02-21	2006-02-16	5	1	72	16	18	18	54	56	-2	0	103.704	1		1	4.9	4.13	183	39.2	9	22.3	237	61	90	5.4	266	126	507	14
9	2	2	45	2006-09-15	2006-09-13	2	3	90	70	15	12	75	20	58	3	26.6667	1	1	1	10.2	4.75	304	41.5	11.1	29.1	266	2.3	112	4.8	235	163	130	8
11	2	2	47	2006-04-26	2006-04-26	0	3	105	87	17	17	88	18	70	0	20.4545	1	1		4.6	3.8	246	33.8					102
13	1	2	23	2007-02-26	2007-02-25	1	3	106	75	8	9	98	31	66	-1	31.6327	1		1	4.3	4.55	188	40.7	10.8	30.1	215	2.2	82	4.6	170	111	33
14	1	2	23	2006-09-04	2006-09-04	0	1	49	20	14	13	35	29	7	1	82.8571			1	4.2	4	213	37.5	10.1	30.2	240	3.3	92	5.1	176	82	30	8
15	2	2	67	2007-03-14	2007-03-13	1	6	51	28	26	26	25	23	2	0	92		1	1
16	2	2	39	2005-10-25	2005-10-23	2	3	94	33	19	13	75	61	20	6	81.3333	1			.
19	2	2	70	2005-12-29	2005-12-26	3	5	71	18	23	17	48	53	1	6	110.417	1			7.6	4.71	177	45.1					110
20	1	2	71	2006-03-23	2006-03-21	2	1	84	55	55	53	29	29	2	2	100
21	2	2	65	2006-02-28	2006-02-27	1	6	70	30	24	30	46	40	0	-6	86.9565		1		3.6	2.87	55	28	12.4	32.3	260	159	77	5.3	155	77	68	99
22	2	1	56	2006-07-10	2006-07-06	4	6	68	69	50	54	18	-1	15	-4	-5.55556	1		1	9.5	4.14	207	40.3					100	5.4	214
23	1	1	29	2006-05-18	2006-05-17	1	2	24	12	12	9	12	12	3	3	100	1		1	4.6	4.59	239	40	10.2	27.3	225	2.2	121	5.3	234	148	123	4
25	1	2	47	2007-11-29	2007-11-28	1	5	70	16	7	13	63	54	3	-6	85.7143	1			6.6	3.99	247	33.7	9.9	29.6	298	3.4	97	4.8	167	105	51	14
26	2	1	43	2007-09-25	2007-09-23	2	3	102	104	16	12	86	-2	92	4	-2.32558	1		1	12.1	4.48	272	39.8	9.5	23.7	183	2.2	160	4.8	198	129	156	4
28	1	1	61	2007-12-21	2007-12-20	1	1	102	57	22	22	80	45	35	0	56.25	1	1		5.3	4.91	175	44.5					119	5.6	230	145	155
29	2	1	57	2007-07-13	2007-07-11	2	6	83	57	30	29	53	26	28	1	49.0566		1		13.6	5.04	217	45	9.6	20.8			103
30	2	2	54	2006-06-21	2006-06-19	2	6	57	33	29	29	28	24	4	0	85.7143	1		1	3.2	4.3	228	39.6	10.5	26.9	251	2.5	136	5.4	266	162	70	27
31	1	1	60	2007-07-02	2007-07-01	1	2	52	30	36	35	16	22	-5	1	137.5	1			5.1	4.76	220	44.4	34.9	39.4	255	3.2	102	5.1	192	99	196	3
32	2	1	47	2006-05-16	2006-05-15	1	6	56	28	14	12	42	28	16	2	66.6667				9.5	5.21	250	48.9	9.1	24.1	285	2.7	96	4.9	194	103	93	6
33	1	2	36	2007-09-11	2007-09-10	1	3	106	64	17	6	89	42	58	11	47.191		1	1	8.8	3.85	221	36.1	11.1	29.5	280	3.7		4.4	131	64	40	10
34	2	1	55	2007-10-25	2007-10-23	2	5	46	18	22	14	24	28	4	8	116.667	1	1		4	4.53	134	42.3	9.9	24.5	206	4.4	261	7.6	200	137	150	8
35	2	1	40	2007-07-07	2007-07-06	1	6	88	37	20	19	68	51	18	1	75	1		1	9.4	5.82	322	50.5
36	1	2	40	2006-03-05	2006-03-05	0	3	104	104	10	13	94	0	91	-3	0	1	1		8.4	4.56	256	39.1					185
37	2	1	61	2006-03-03	2006-02-27	6	2	37	34	22	27	15	3	7	-5	20			1	8	5.09	146	49.6	9.6	23.7	264	38	96	5.3	250	139	104	3
38	2	2	62	2006-04-08	2006-04-07	1	1	77	72	11	16	66	5	56	-5	7.57576	1			5.7	4.32	130	40.2	9.8	25.5	353	2.7	180	5.2	241	123	91	24
39	2	2	80	2007-09-18	2007-09-16	2	1	86	50	43	45	43	36	5	-2	83.7209				5.8	4.65	221	40.3					116
40	2	2	47	2007-10-25	2007-10-25	0	5	68	28	13	7	55	40	21	6	72.7273	1	1	1	5.7	4.25	271	36.8					97
41	1	1	68	2006-05-11	2006-05-10	1	3	106	41	37	37	69	65	4	0	94.2029				8.5	4.88	216	44.1					116
42	2	2	50	2006-04-28	2006-04-24	4	1	78	37	24	24	54	41	13	0	75.9259	1		1	6.1	4.71	306	42.6	9.3	26.7	360	2.5	145	6.6	262	160	202	37
43	2	2	68	2006-05-12	2006-05-10	2	1	61	38	32	39	29	23	-1	-7	79.3103	1		1	5.4	4.36	290	37.8	9.3	25.6	281	2.7	95	5.2	269	153	110	19
44	1	1	66	2006-01-20	2006-01-17	3	1	71	38	14	13	57	33	25	1	57.8947	1			5.1	4.35	218	43	9.4	24.8	297	69	95	4.7	210	89	254	15
45	1	1	80	2007-07-14	2007-07-13	1		71	37	7	7	64	34	30	0	53.125	1			5.63	4.07	100	36.2	10.6	23.6	284.3	1.82	104	5.8	244	148.4	141	15
47	1	1	58	2006-04-15	2006-04-09	6	6	37	15	13	11	24	22	4	2	91.6667	1		1	4.66	3.93	130	40.2	11.1	28.2	201.6	5.67	159	6.8	205	83.9	662	3
48	2	1	62	2008-01-11	2008-01-07	4	5	76	29	20	19	56	47	10	1	83.9286	1			2.12	3.58	6.6	36.3	11.1	28	223.9	2.4999	171	5.8	159	95.9	326	38
49	2	1	35	2005-11-30	2005-11-28	2	6	66	8	10	8	56	58	0	2	103.571	1		1	4.8	5.1	260	44.4	11.9	27.6	376	2.5	100	4.8	186	112	131	6
50	2	2	61	2005-12-28	2005-12-28	0	6	92	58	45	28	47	34	30	17	72.3404	1			5.7	4.16	220	40.4	11.4	25.9			107
51	2	1	42	2006-02-07	2006-02-06	1	6	47	22	15	7	32	25	15	8	78.125	1			3.2	4.9	155	47.8	11.5	30.1	206	2.5	131	5.3	203	140	113	3
52	2	1	39	2006-04-07	2006-04-04	3	2	19	10	11	8	8	9	2	3	112.5	1	1		6.6	4.9	315	43.5	32.3	12.3	248	2.4999	96	5	207	140	55	4
53	1	2	73	2006-05-29	2006-05-27	2	1	76	20	23	20	53	56	0	3	105.66	1		1	4.3	4.4	212	41.8	11.1	31.6	342	2.4999	101	4.9	208	132	86	10
54	2	2	59	2006-07-11	2006-07-08	3	2	62	41	14	15	48	21	26	-1	43.75				16	4.8	261	43.3	10.9	23.8	323	2.4999	129	5.6	295	198	145	7
55	2	2	35	2006-08-11	2006-08-08	3	2	70	11	8	3	62	59	8	5	95.1613	1			11.8	4.6	198	40.9	11.5	25.1	224	2.4999	121	4.8	235	153	65
66	2	1	79	2006-08-28	2006-08-25	3	6	85	52	40	50	45	33	2	-10	73.3333			1	6	4.9	244	44.9	12.3	35.5	240	1.2	120	5.4	214	141	198	18
68	2	2	36	2006-03-14	2006-03-11	3	2	36	31	12	14	24	5	17	-2	20.8333	1			6	4.73	175	41.7	11.9	39.4	229.5	0.4	87	4.7	183	98	68
70	1	2	75	2006-05-15	2006-05-13	2	1	84	51	34	28	50	33	23	6	66		1		7.5	4.04	277	38.2					117	5.5	189
74	2	2	50	2006-03-01	2006-02-28	1	2	70	31	26	17	44	39	14	9	88.6364	1		1	8.8	4.23	212	38.9	11.4	33.2	263.9	0.2	107	4.4	220	131	89
78	2	2	63	2006-06-22	2006-06-22	0	2	48	48	23	21	25	0	27	2	0	1		1	4.8	4.76	222	44.8	11.8	28.6	352	2.63	89	5.1	200	118	99
81	2	2		2007-11-19	2007-11-17	2	5	43	14	15	18	28	29	-4	-3	103.571	1		1	4.99	3.94	226	38.8	10.5	26.1	314	0.2	105	5.9	267	167	64	13
84	2	2	66	2006-01-30	2006-01-27	3	2	60	21	9	.	51	39	.	.	76.4706	1		1	9.09	4.59	259	44.3					100
85	2	2	46	2006-07-19	2006-07-16	3	1	60	34	17	22	43	26	12	-5	60.4651			1	6.58	4.84	182	41.4	10.5	24.9	270	0.2	259	12.5	230	137	258	6
87	1	1	63	2006-02-28	2006-02-24	4	2	54	53	12	13	42	1	40	-1	2.38095	1	1		7.49	5	220	44	12	25.4	300.6	0	122	5.2	278	200	88	4.8
88	2	1	68	2006-09-21	2006-09-21	0	1	85	32	16	15	69	53	17	1	76.8116	1			4.8	4.49	116	40.8	81	30.3	343	2.5	137	4.8	201	126	168
89	1	1	49	2007-01-10	2007-01-09	1	1	86	19	18	14	68	67	5	4	98.5294				5.7	4.8	216	33.1	100	30.1	258	2.5	88	4.9	200	146	79
91	1	2	56	2007-02-14	2007-02-13	1	4	55	16	14	8	41	39	8	6	95.122	1			5.4	4.44	164	42.4	103	27.3	284	2.5	122	4.9	179	116	61
92	1	2	55	2006-07-25	2006-07-25	0	3	106	106	24	9	82	0	97	15	0	1	1		13.3	3.8	187	34.5	87	27.5	287	2.5	170	5	207	146	61
93	1	1	66	2007-01-04	2006-12-30	4	1	68	58	28	10	40	10	48	18	25		1		5.9	4.77	176	31	99	27	320	2.5	74	5.2	202	141	158
95	1	1	75	2006-11-20	2006-11-18	2	1	74	77	50	59	24	-3	18	-9	-12.5	1			5.4	4.33	192	37.7	91	27.6	297	2.56	131	5.5	179	106	291
96	2	1	55	2007-10-24	2007-10-23	1	1	64	27	22	17	42	37	10	5	88.0952		1		6.6	5.36	229	33.2	97	32.2	301	2.5	87	5.1	198	144	119
97	2	2	23	2007-11-19	2007-11-16	3	2	56	43	10	7	46	13	36	3	28.2609	1	1		9.5	4.36	228	30.3	78	32.5	206	2.5	95	5.1	147	75	65
98	2	1	42	2007-08-10	2007-08-09	1	2	44	18	15	13	29	26	5	2	89.6552	1		1	6	4.92	210	30.5	102	30.4	337	2.5	74	4.7	241	160	327
99	2	1	65	2007-07-24	2007-07-23	1	1	69	62	24	27	45	7	35	-3	15.5556				7.3	4.66	251	32.6	90	30.6	455	2.5	102	5.1	227	173	96
101	1	1	69	2007-06-22	2007-06-22	0	1	82	47	42	40	40	35	7	2	87.5			1	6	4.53	238	42.2	103	29	280	2.5	135	5.3	266	196	161
102	2	1	57	2007-04-18	2007-04-18	0	3	106	106	16	17	90	0	89	-1	0	1	1		8.7	4.99	197	31.9	39	29.5	325	2.5	198	5.6	267	197	94
103	1	2	58	2007-11-02	2007-10-27	5	1	89	63	32	23	57	26	40	9	45.614				6.3	4.05	250	38.3	93	30.3	290	2.5	94	5.8	160	78	75
104	1	1	58	2007-01-23	2007-01-17	6	1	87	83	18	18	69	4	65	0	5.7971	1		1	4.7	3.92	235	39.9	10.5	27	295	2.5	88	4.8	176	80	73	7
105	2	1	55	2008-04-03	2008-03-31	3	3	96	39	8	8	88	57	31	0	64.7727				7.1	4.67	218	44.5	11.7	28.8	334			4.8	201	109	82	15
106	2	1	77	2008-02-25	2008-02-23	2	1	48	51	21	18	27	-3	33	3	-11.1111	1			4.7	5.55	258	50.5			398	2.5		5.1		172	195	10
108	1	2	61	2007-06-22	2007-06-21	1	2	35	12	5	13	30	23	-1	-8	76.6667	1			5.1	5.09	177	44.8	12.2	28.6	269	2.5	97	5	268	170	146	4
113	1	2	43	2008-01-07	2008-01-05	2	2	66	31	8	1	58	35	30	7	60.3448		1	1	6.7	4.81	316	44.6	11.3	25.9	432	2.5	107	4.8	272	151	154	6
115	1	1	79	2007-12-10	2007-12-08	2	1	89	29	70	64	19	60	-35	6	315.789		1		7.1	4.31	169	40.2	11.6	30.1	265	2.4999	162	8.4	216	142	156	8
116	2	2	72	2008-02-01	2008-01-30	1	1	48	46	28	28	20	2	18	0	10		1		6	3.93	197	38.5	11.1	22.8	387	3.1	135	7.1	239	141	146	30
119	2	2	69	2007-11-13	2007-11-12	1	5	97	92	32	34	65	5	58	-2	7.69231			1	4.1	4.02	267	37	11.6	25.7	371	2.5	98	5.3	192	109	49	18
120	1	1	65	2007-09-27	2007-09-24	3	1	83	29	31	33	52	54	-4	-2	103.846	1			6.3	4.34	202	42.3	12.2	30.9	215	2.5	111	4.7	158	83	33	5
122	2	1	31	2008-01-23	2008-01-21	2	5	39	22	18	14	21	17	8	4	80.9524			1	3.4	4.84	208	44.6		30.1	304	2.3	93	5	286	209	77
126	2	2	39	2007-02-26	2007-02-19	7	4	41	32	10	7	31	9	25	3	29.0323	1		1	4.1	4.42	198	30.7	12	34.1	232	2.5	94	4.8	194	114	46	7
128	1	2	35	2008-04-23	2008-04-21	2	2	24	30	10	7	14	-6	23	3	-42.8571		1	1	4.7	4.71	198	40.1	11.9	27.3	271.3	3.7	95		159	92	38	12
129	2	2	65	2008-01-30	2008-01-27	3	1	87	36	26	26	61	51	10	0	83.6066			1									134	6.9	258		66
130	2	2	63	2007-12-25	2007-12-24	1	2	87	102	29	42	58	-15	60	-13	-25.8621	1	1		5.8	4.82	174	44.9	10.1	26.5	394	2.5	110	5.1	277	191	98
131	1	2	65	2007-12-11	2007-12-07	4	3	88	51	44	37	44	37	14	7	84.0909		1		6.6	4.21	234	37.6	92	31.9	354	2.51	110	6.3	159	77	168
132	2	1	57	2006-04-03	2006-04-02	1	6	28	21	18	19	10	7	2	-1	70			1	5.99	5.3	177	47.3	11.9	26.2	329.6	0.7	176	8.9	196	137	144	5
133	2	1	76	2007-11-05	2007-10-29	6	2	50	57	44	41	6	-7	16	3	-116.667				6.63	4.51	173	40.7	11.7	27.1	285.4	0.9		5.3	168	86	171
134	1	2	77	2006-03-29	2006-03-28	1		85	65	30	33	55	20	32	-3	36.3636	1			6.94	4.68	302	41	11.3	33.1	350.9	1		5.5	188	101	155
135	2	2	58	2006-09-04	2006-08-28	6	5	76	26	19	19	57	50	7	0	87.7193	1			6.73	4.27	279	40.1	11.2	32.2	314.8	0.9	77	4.7	247	160	167	11
136	1	2	20	2006-05-01	2006-04-26	5	5	86	33	3	4	83	53	29	-1	63.8554	1		1	6.68	4.35	294	39.8	11.2	34.4	318.4	0.5		4.7	175		48
137	2	1	56	2006-06-26	2006-06-24	2	1	62	52	11	14	51	10	38	-3	19.6078	1			5.68	4.61	226	44.9	11.7	23.6	283.9	0.9		5.5	183		87
138	2	1	71	2006-04-24	2006-04-23	1	1	84	21	49	42	35	63	-21	7	180				4.16	4.54	181	39.7	10.8	21.3	239.7	6.8		11.8	223	138	158
144	2	2		2006-08-01	2006-07-26	5	4	45	21	20	18	25	24	3	2	96	1	1		3.3	4.45	173	39.2	11.3	29.9	317.4	3.34	86	5.2	220	151	44	8.9
146	2	1	58	2006-09-13	2006-09-11	2	1	68	79	11	11	57	-11	68	0	-19.2982	1			5.3	4.36	168	37.9	12.6	29	233.5	1.95	93	5.1	197	122	136	7.9
147	2	2	67	2007-01-05	2006-12-30	5	1	79	76	34	30	45	3	46	4	6.66667	1	1	1	5.6	4.14	223	40.2	11.2	26.2	401	1	137	7	198	110	110	17
148	2	2	73	2008-01-29	2008-01-26	3	1	73	65	12	13	61	8	52	-1	13.1148	1	1		7	4.06	270	39.7	10.5	26.1	286	1.2	108	5.7	242	149	195	25.9
150	2	2	50	2006-05-31	2006-05-24	7	1	82	28	23	25	59	54	3	-2	91.5254	1			5.9	4.21	283	37.9					93	5.4	203		208
151	1	1	39	2006-08-11	2006-08-10	1	6	72	19	9	17	63	53	2	-8	84.127	1		1	8.6	5.03	235	15.9						5	231		110
152	2	2	66	2006-08-07	2006-08-05	2	3	90	16	16	13	74	74	3	3	100				6	4.39	214	42.9						10.1	249		58
154	1	1	39	2006-08-11	2006-08-10	1	6	72	19	-1	17	73	53	2	-18	72.6027	1		1	8.6	5.03	235	45.5						5	231		110
156	2	2	51	2006-10-05	2006-10-03	2	4	36	14	15	13	21	22	1	2	104.762	1		1	5.9	4.45	223	39.8						5.3	193		103
158	2	2	66	2006-09-01	2006-08-31	1	2	96	49	15	14	81	47	35	1	58.0247			1	6	4.67	189	43.4							234		191
159	1	1	64	2006-11-27	2006-11-25	2	5	71	64	32	25	39	7	39	7	17.9487				5	5.16		48.2							187		39
160	2	2	40	2006-11-10	2006-11-10	0	2	25	23	13	8	12	2	15	5	16.6667	1	1	1	13.1	4.63	285	40						4.9	213		190
161	1	2	63	2006-11-20	2006-11-17	3	1	63	106	21	25	42	-43	81	-4	-102.381	1	1	1	5.5	4.55	193	42.2						5.2	198		77
165	2	2	54	2007-03-18	2007-03-16	2	6	60	11	13	14	47	49	-3	-1	104.255	1			4.8	5.14	157	43					174	11.3	201		153
166	1	1	71	2007-02-07	2007-02-05	2	4	55	53	20	23	35	2	30	-3	5.71429				4.8	4.94	134	46.9					108	5.4	251		59
167	1	1	69	2007-03-05	2007-03-02	3	1	88	36	54	53	34	52	-17	1	152.941			1	4.4	4.91	155	45.1					176	7.5	211		106
170	2	2	72	2007-06-07	2007-06-04	3	4	46	34	24	25	22	12	9	-1	54.5455	1		1	5.2	4.76	209	33.7					95	5.4	233		95
172	1	1	70	2007-03-05	2007-03-02	3	3	88	36	54	53	34	52	-17	1	152.941			1	4.4	4.91	155	45.1					176	7.5	211		106
173	1	1	54	2007-03-22	2007-03-16	6	3	97	73	25	22	72	24	51	3	33.3333	1		1	7.9	5.07	154	42.6					144	8.8	204		109
175	2	2	38	2007-04-16	2007-04-15	1	2	41	33	15	13	26	8	20	2	30.7692		1	1	5.3	4.47	184	37.2					93	5.1	241		74
176	1	2	58	2005-12-09	2005-12-08	1	3	103	78	16	14	87	25	64	2	28.7356	1	1	1	7	4.67	209	41.4					197	5
177	1	1	46	2005-11-07	2005-11-06	1		38	12	18	8	20	26	4	10	130	1			5.62	4.63	256	43.1					104	4.8
178	1	2	39	2007-02-07	2007-02-01	6	1	46	19	12	13	34	27	6	-1	79.4118	1		1	4.21	5.06	258	41.8					97	5
180	2	1	70	2007-05-23	2007-05-20	3	4	47	36	30	32	17	11	4	-2	64.7059	1		1	4.14	3.57	138	34.6
181	2	2	71	2007-04-20	2007-04-16	4	3	106	85	21	17	85	21	68	4	24.7059	1	1	1
182	2	2	61	2006-02-27	2006-02-24	3	1	37	26	17	19	20	11	7	-2	55			1	8.06	3.8	185	36.2					328	11.2
183	1	2	57	2005-11-28	2005-11-26	2	2	30	26	11	13	19	4	13	-2	21.0526	1	1		6.76	4.45	317	42.6					121	5.1
186	2	2	48	2008-12-15	2008-12-09	6	6	43	24	20	16	23	19	8	4	82.6087	1		1	7.6	3.8	304	33.7					172	7.3
187	1	1	24	2008-10-21	2008-10-18	3	3	72	20	16	9	56	52	11	7	92.8571	1			6.1	4.66	272	41.3	10.3	27.1	230	2.9	88	5	127	70	61
188	1	1	41	2008-10-27	2008-10-23	4	5	48	37	23	11	25	11	26	12	44			1	10.9	4	326	37.6					106		216		186
189	1	1	69	2008-09-01	2008-08-25	7	4	64	46	40	38	24	18	8	2	75	1
190	1	2	57	2008-08-23	2008-08-16	7	2	40	19	12	10	28	21	9	2	75	1	1	1	9.2	4.63	264	43.1	10.7	25.1	380				294
192	1	1	30	2008-05-19	2008-05-12	7	5	90	95	53	37	37	-5	58	16	-13.5135				9.4	5.53	244	46	9.9	24.7		1.7	99	5.2	173	95	35	1
193	1	2	75	2008-04-05	2008-04-03	2	6	47	36	23	22	24	11	14	1	45.8333	1			7.6	3.93	220		9.9	22		3.7	127	5.3	253	159	55	49
195	2	2	38	2008-06-07	2008-06-05	2	6	85	47	14	14	71	38	33	0	53.5211	1	1		7.7	4.5	279	40	9.7	27.6		2.8	101	5.2	209	141	148	37
196	2	2	24	2008-05-12	2008-05-10	2	6	39	14	17	14	22	25	0	3	113.636			1	6.7	4.52	266	39.8	9.4	28.6		2.3	109	5	196	111	40	7
197	2	1	63	2008-06-23	2008-06-20	3	2	40	30	31	25	9	10	5	6	111.111	1			5.5	4.75	209	43	9.9	25.7		2.9	86	5.3	204	135	199	6
198	1	2	76	2008-05-07	2008-05-07	0	6	79	54	28	17	51	25	37	11	49.0196		1		10.1	4.27	286	39.5					171
199	1	2	53	2008-05-14	2008-05-07	7	6	30	17	17	17	13	13	0	0	100				5.1	4.54	197	39.7					93	5.1	184	95	64	12
200	2	1	61	2008-05-19	2008-05-14	5	2	29	29	16	16	13	0	13	0	0	1			6.1	4.01	256	39.2					100
202	1	1	34	2008-06-02	2008-06-01	1	6	55	14	8	11	47	41	3	-3	87.234	1		1	5	5.48	232	46.9	9.2	21.7	254	2.5	101	4.7	180	72	52
203	2	1	39	2008-05-23	2008-05-21	2	6	62	10	10	9	52	52	1	1	100	1			7.5	4.94	209	47.5	9.7	22.4		1.9	120	5	170	106	59	2
204	2	1	48	2008-08-13	2008-08-10	3	1	84	17	16	17	68	67	0	-1	98.5294			1	5.6	4.86	239	43.6	9.9	30		2.5	91	5.3	236	167	162	6
206	1	2	72	2008-11-06	2008-11-03	3	6	63	56	25	25	38	7	31	0	18.4211	1	1		6.7	4.37	223	42.2
207	1	2	61	2007-11-30	2007-11-27	3	6	53	53	17	15	36	0	38	2	0	1			3.7	4.46	188	39.4					96
208	2	1	64	2008-05-21	2008-05-18	3	5	35	25	28	24	7	10	1	4	142.857				6.3	5.57	215	52.7	26.7	39.6		2.6	99	5	226	129	332	1
209	2	2	80	2008-06-09	2008-06-03	6	1	74	74	27	22	47	0	52	5	0	1		1	5.8	4.41	240	43.2	9.4	23.8	340	3.8	136	6.3	222	129	164
210	2	2	81	2007-05-08	2007-05-02	6	1	75	75	21	21	54	0	54	0	0	1			6.2	4.44	255	41.2
211	2	1	60	2008-05-27	2008-05-27	0	3	106	63	104	96	10	43	-33	8	430				8.7	5	268	46.3	9.9	27.6		3.8	146	5.5	191	119	42
212	1	1	54	2009-08-21	2009-08-17	4	5	70	22	16	18	54	48	4	-2	88.8889			1	6.5	4.58	219	43	10.1		323	3.1	106	5.2	239	141	84	13
213	2	1	41	2008-09-13	2008-09-10	3	2	28	14	17	13	11	14	1	4	127.273	1	1		6.9	5.14	242	44	10	26.2	245	2.7	96	4.8	199	119	93	1
214	2	2	48	2008-12-15	2008-12-09	6	6	43	21	20	21	23	22	0	-1	95.6522			1	7.6	3.8	304	33.7					172	7.3
215	1	2	73	2009-03-04	2009-03-04	0	2	106	106	61	43	45	0	63	18	0		1		8.9	3.95	317	39.4	9.2	24.1	247		90	5.2	168	101	86	8
216	1	2	71	2008-12-28	2008-12-27	1	6	56	27	35	27	21	29	0	8	138.095				5.9	4.43	195	43.7	9.1	25.5	357		97	5.7	247	121	54	21
217	2	1	65	2009-05-09	2009-05-06	3	6	53	35	30	26	23	18	9	4	78.2609				9.7	4.22	170	41.3					95		202
218	2	2	62	2009-02-28	2009-02-27	1	3	97	71	23	10	74	26	61	13	35.1351	1	1		9.1	4.25	188	37.8	9.9	21.5	250		193	5.5	266	171	36	8
219	1	2	74	2009-01-07	2009-01-07	0	6	80	62	46	50	34	18	12	-4	52.9412				6	4.04	249	37.7	9.7	22.8	263		162	5.4	219	128	95	21
220	1	2	55	2009-08-19	2009-08-19	0	1	75	36	17	9	58	39	27	8	67.2414	1	1		6.5	4.29	231	40.2	10.1	21.1	286		110	5.3	222	139	99	18
222	2	2	44	2008-02-05	2008-02-05	0	3	106	99	20	18	86	7	81	2	8.13953	1	1		11.9	4.14	202	38					138
223	2	2	59	2009-04-13	2009-04-12	1	3	97	99	18	14	79	-2	85	4	-2.53165		1		7.6	4.31	209	35.1		21.7	285	3.3	268
224	2	2	35	2009-12-12	2009-12-11	1	2	51	13	11	11	40	38	2	0	95	1	1	1	12.2	4.57	267	41	10.5	26.1	245	2.5	101	4.7	185	122	45
225	1	1	46	2009-07-21	2009-07-17	4	5	46	17	15	11	31	29	6	4	93.5484			1	7.9	4.75	272	43.3	10.5	29.6	225		102
226	2	2	55	2009-10-16	2009-10-14	2	6	87	84	64	60	23	3	24	4	13.0435	1			9.2	4.67	178	44.2	9.8	23.5	286		139
227	1	2	55	2009-08-21	2009-08-19	2	6	75	43	17	11	58	32	32	6	55.1724	1			6.5	4.29	231	40.2	10.1	21.1	286	3	110	5.3	222	139	99	18
228	1	2	56	2009-03-15	2009-03-15	0	6	50	19	22	18	28	31	1	4	110.714				6.2	4.13	210	38.3	9	22.5	278	3.4	108	5.3	247	117	125	14
229	2	2	34	2009-12-31	2009-12-30	1	1	74	21	16	14	58	53	7	2	91.3793	1	1	1	7.6	4.24	273	39.8
230	1	1	69	2009-10-20	2009-10-19	1	3	106	94	20	26	86	12	68	-6	13.9535	1	1	1	8.8	4.73	238	40.3	10.8	20.7	395	3.6	128	5.6	208	126	87	46
232	1	1	57	2009-03-08	2009-03-08	0	3	106	51	29	31	77	55	20	-2	71.4286	1	1		7.4	4.28	251	42.4
233	2	1	64	2009-07-13	2009-07-10	3	6	52	69	39	38	13	-17	31	1	-130.769				10.2	4.55	337	44.1					165
234	2	2	28	2009-12-17	2009-12-15	2	6	56	10	7	5	49	46	5	2	93.8776			1	5.7	4.4	285	39
235	1	2	64	2009-12-02	2009-11-28	4	2	41	38	10	10	31	3	28	0	9.67742	1			9.3	4.99	167	45.2	8.9	24.8	271	2.7	107	4.9	222	115	75	5
237	2	2	72	2010-04-11	2010-04-10	1	6	76	56	46	52	30	20	4	-6	66.6667		1		4.5	3.86	335	30.8		22.5	301	5.2	225
238	2	1	84	2010-03-27	2010-03-25	2	3	106	101	54	53	52	5	48	1	9.61538		1		6.3	4.83	168	43.8		21.7			145
239	1	2	66	2010-03-30	2010-03-29	1	5	42	9	19	15	23	33	-6	4	143.478	1			5.2	4.44	260	40.6	10.2	26.6	233	2.6	95	4.9	254	133	220	7
240	1	2	72	2010-02-16	2010-02-14	2	6	43	17	19	14	24	26	3	5	108.333	1			7.7	4.36	206	40.1	9.4	20.1	279	3.5	126	5.1	233	143	76	14
241	1	1	57	2010-02-22	2010-02-21	1	1	93	67	11	7	82	26	60	4	31.7073	1	1	1	6	4.8	153	46.5	10.1	23.1	213	2.4	101	4.9	219	79	115	3
242	2	2	57	2010-05-02	2010-05-02	0	3	105	95	17	16	88	10	79	1	11.3636				7	4.19	136	39.1					136
243	2	2	22	2010-02-08	2010-02-08	0	2	63	30	15	14	48	33	16	1	68.75	1	1		10.1	4.41	202	41.3
244	2	1	54	2010-06-08	2010-06-07	1	1	85	13	12	12	73	72	1	0	98.6301	1			7.2	5.1	217	45.8					130		199		154
245	1	2	52	2010-05-31	2010-05-26	5	1	77	70	33	44	44	7	26	-11	15.9091	1			3.6	4.13	253	35.4	10.5	26.9	245	2.3	98	5.4	225	128	67	19
246	1	2	50	2010-05-27	2010-05-26	1	2	54	41	25	26	29	13	15	-1	44.8276	1			8.7	4.65	341	40.7	10.5	22.7	279	2.9	142	5.3	269	147	40	8
247	1	1	46	2010-05-17	2010-05-13	4	6	49	50	44	40	5	-1	10	4	-20			1	4.9	5.05	198	46.4					100
248	1	1	29	2010-12-29	2010-12-28	1	5	20	8	10	7	10	12	1	3	120	1			7.4	4.71	240	43.4	9.8	26.4	271	2.4	95	4.5	168	99	83	2
249	1	2	72	2010-02-16	2010-02-14	2	6	43	18	19	18	24	25	0	1	104.167	1			6.2	4.19	188	38.2	9	20.6	279	4	110	5.2	223	127	191	11
250	1	2	66	2010-03-30	2010-03-30	0	6	42	10	20	14	22	32	-4	6	145.455	1			5.2	4.44	260	40.6	10.2	26.6	233	2.6	95	4.9	254	133	220	7
253	2	1	49	2010-08-03	2010-07-29	5	6	57	18	22	21	35	39	-3	1	111.429			1	5.7	4.55	274	45.6					100
254	1	1	44	2010-08-13	2010-08-10	3	6	72	10	16	16	56	62	-6	0	110.714	1			5.9	5.34	205	47.4	9.8	23.5	259	3	95	4.9	224	118	245	2
255	2	2	73	2010-01-17	2010-01-14	3	1	56	25	29	25	27	31	0	4	114.815		1	1	5	4.52	250	40.8	9.5	23.2	390	5	101	5.9	315	146	54
256	2	1	63	2011-01-07	2011-01-06	1	5	53	17	20	26	33	36	-9	-6	109.091	1			5.8	5.47	192	48.1	10.5	26.1	215	1.8	108	5.5	202	136	81	2
258	1	2	73	2010-11-02	2010-10-28	5	2	49	38	17	13	32	11	25	4	34.375		1		5.4	4.21	239	38.1	10.3	27.3	318	3	90	6.1	172	104	84	38
259	1	2	43	2010-01-18	2010-01-13	5	1	32	13	13	13	19	19	0	0	100			1	5.4	4.23	236	40.3
260	2	2	40	2011-10-20	2011-10-18	2	6	77	48	16	10	61	29	38	6	47.541	1			6.1	4.36	227	39.7					95
261	1	2	48	2011-11-17	2011-11-17	0	6	59	33	16	22	43	26	11	-6	60.4651			1	4.5	4.51	259	41.2	9.4	24.6	200	1.9	101	5.1	238	140	61
262	2	1	52	2011-10-20	2011-10-16	4	3	96	41	25	28	71	55	13	-3	77.4648	1		1	7.1	4.87	279	47.5					112
263	1	1	17	2011-05-19	2011-05-18	1	6	104	59	15	6	89	45	53	9	50.5618	1	1	1	9.1	5.41	254	46	13	28.9	259	2.7	96	4.7	148	91	52
264	2	1	52	2011-09-21	2011-09-20	1	5	36	18	14	12	22	18	6	2	81.8182	1			10.3	5.39	266	48.6
265	2	2	79	2011-04-25	2011-04-24	1	6	77	59	22	23	55	18	36	-1	32.7273		1	1	4.6	4.43	243	39	9.6	28.5	298	4	104	5.3	226	137	103
266	2	1	64	2011-11-29	2011-11-25	4	1	73	62	29	34	44	11	28	-5	25	1			6.9	4.73	251	44.5	9.2	25.3	267	2.1	93	4.9	210	103	196
267	2	1	43	2011-10-19	2011-10-19	0	6	23	19	16	14	7	4	5	2	57.1429		1		6.8	5.71	237	47.8	10.5	26.3	409	3	93	5.4	223	165	62
268	2	1	35	2011-09-15	2011-09-15	0	6	88	38	11	12	77	50	26	-1	64.9351				8.6	5.21	224	44.3					100	4.8
269	1	2	47	2010-11-10	2010-11-05	5	6	36	36	25	25	11	0	11	0	0			1	8.4	4.93	331	39.8					116	5.2
270	1	2	54	2011-08-15	2011-08-15	0	3	106	99	16	14	90	7	85	2	7.77778		1		5.4	3.74	217	35.2					170
271	2	2	63	2011-07-27	2011-07-26	1	6	44	23	22	20	22	21	3	2	95.4545			1	5.4	4.15	210	37.6	8.1	23.1	336	3.3	127	5.4	299	172	75
272	2	1	76	2011-04-20	2011-04-18	2	3	94	15	14	7	80	79	8	7	98.75	1			4.9	4.51	162	40.8					117	6.2
273	1	1	57	2011-09-02	2011-08-30	3	6	69	26	23	16	46	43	10	7	93.4783			1	5.9	4.8	154	45.7					147	6.9	196	135	85
274	1	1	70	2012-05-12	2012-05-10	2	3	95	75	25	25	70	20	50	0	28.5714	1	1		5.2	4.38	175	39.7					127	5.3
275	1	2	60	2011-10-10	2011-10-09	1	3	106	84	21	24	85	22	60	-3	25.8824		1		10.3	4.15	228	39.5					135
276	2	1	46	2012-05-29	2012-05-26	3	1	75	34	17	15	58	41	19	2	70.6897	1	1		4.5	4.99	234	46.1	9.3	26.1	215		91	4.9	213
277	1	2	75	2008-06-23	2008-06-23	0	5	62	32	22	21	40	30	11	1	75	1			5.8	4.57	185	41.2	10.2	23.2	318	5.5	92	7.2	209	118	90
278	2	1	43	2011-12-29	2011-12-28	1	2	74	41	16	13	58	33	28	3	56.8966	1	1		8	4.75	302	42.2		25.5			149
279	2	2	47	2012-01-13	2012-01-12	1	2	29	18	19	22	10	11	-4	-3	110	1		1	5.8	4.36	266	39.7	9.8	24.7	260		115	5.4	216
